# Supplementary material for: RNA Sequencing and Weighted Gene Co-Expression Network Analysis Highlight DNA Replication and Key Genes in Nucleolin-Depleted Hepatoblastoma Cells
Source: Genes (Basel). 2024 Nov 26;15(12):1514. doi: 10.3390/genes15121514 (PMC11675179; doi:10.3390/genes15121514)
Supplement: Supplementary file 1 [file genes-15-01514-s001.zip]

Archive with 1 entries (1 files):
- genes-3315717-supplementary.pdf
